# Supplementary material for: CRISPR/Cas9 editing of the polygalacturonase FaPG1 gene improves strawberry fruit firmness
Source: Hortic Res. 2023 Feb 1;10(3):uhad011. doi: 10.1093/hr/uhad011 (PMC10028403; doi:10.1093/hr/uhad011)
Supplement: Web_Material_uhad011 [file web_material_uhad011.zip]

Archive with 1 entries (1 files):
- Supplementary material-revised_3.pdf
